# Supplementary material for: ﻿Reinstatement of species rank for Grimmialimprichtii (Bryophyta, Grimmiaceae) based on molecular and morphological data
Source: PhytoKeys. 2022 Aug 2;204:9–21. doi: 10.3897/phytokeys.204.82508 (PMC9849025; doi:10.3897/phytokeys.204.82508)
Supplement: XML Treatment for Grimmia limprichtii [file phytokeys.204.82508-treatment1.xml]

<!DOCTYPE tp:taxon-treatment
  PUBLIC "-//TaxonX//DTD Taxonomic Treatment Publishing DTD v0 20100105//EN" "tax-treatment-NSO.dtd">
<tp:taxon-treatment xmlns:tp="http://www.plazi.org/taxpub"><tp:treatment-meta><kwd-group><label>Taxon classification</label><kwd>
                <named-content content-type="kingdom">Plantae</named-content>
              </kwd><kwd>
                <named-content content-type="order">Grimmiales</named-content>
              </kwd><kwd>
                <named-content content-type="family">Grimmiaceae</named-content>
              </kwd></kwd-group><mixed-citation publication-type="journal"><person-group><name><surname>Feng</surname><given-names>Chao</given-names></name><name><surname>Kou</surname><given-names>Jin</given-names></name><name><surname>Wu</surname><given-names>Ting-Ting</given-names></name><name><surname>Zhang</surname><given-names>Guo-Li</given-names></name></person-group><article-title>﻿Reinstatement of species rank for <italic><tp:taxon-name><tp:taxon-name-part taxon-name-part-type="genus" reg="Grimmia">Grimmia</tp:taxon-name-part><tp:taxon-name-part taxon-name-part-type="species" reg="limprichtii">limprichtii</tp:taxon-name-part></tp:taxon-name></italic> (<tp:taxon-name><tp:taxon-name-part taxon-name-part-type="phylum">Bryophyta</tp:taxon-name-part></tp:taxon-name>, <tp:taxon-name><tp:taxon-name-part taxon-name-part-type="family">Grimmiaceae</tp:taxon-name-part></tp:taxon-name>) based on molecular and morphological data</article-title><source>PhytoKeys</source><day>02</day><month>08</month><year>2022</year><volume>204</volume><fpage>9</fpage><lpage>21</lpage><pub-id pub-id-type="doi">10.3897/phytokeys.204.82508</pub-id></mixed-citation></tp:treatment-meta><tp:nomenclature><label>﻿</label><tp:taxon-name>
              <object-id xmlns:xlink="http://www.w3.org/1999/xlink" content-type="arpha" xlink:type="simple">97CB26D0-6DB5-5B28-B2C8-EDACDD537980</object-id>
              <tp:taxon-name-part taxon-name-part-type="genus" reg="Grimmia">Grimmia</tp:taxon-name-part>
              <tp:taxon-name-part taxon-name-part-type="species" reg="limprichtii">limprichtii</tp:taxon-name-part>
            </tp:taxon-name><tp:taxon-authority>
              
                Kern
              , Revue Bryologique 24: 56. 1897.</tp:taxon-authority><xref ref-type="fig" rid="F1">Figs 1</xref><xref ref-type="fig" rid="F4">, 4 Chinese name: 林氏紫萼藓</xref><tp:nomenclature-citation-list><tp:nomenclature-citation><tp:taxon-name>
                  <tp:taxon-name-part taxon-name-part-type="genus" reg="Grimmia">Grimmia</tp:taxon-name-part>
                  <tp:taxon-name-part taxon-name-part-type="species" reg="obtusifolia">obtusifolia</tp:taxon-name-part>
                </tp:taxon-name><comment>C. Gao &amp; T. Cao, Acta Botanica Yunnanica 3: 394. f. 4: 10–16. 1981. Type: Tibet, Shuanghu Xian, Lang 1347 (holotype: IFP!; paratypes: IFP!, MO).</comment></tp:nomenclature-citation></tp:nomenclature-citation-list></tp:nomenclature><tp:treatment-sec sec-type="material" id="SECID0EQXAI"><title>Type.</title><p>Dolomiten, Palagrouppe: Felsgallerien am limone, bei 2100m. 29.7.96 Kern (lectotype: FH!; isolectotypes: Goet!, JE, PC).</p><p>For full description and illustration, see <xref ref-type="bibr" rid="B1">Cao and Vitt (1986)</xref>, <xref ref-type="bibr" rid="B9">Greven and Sotiaux (1995)</xref>, and <xref ref-type="bibr" rid="B2">Feng (2014)</xref>.</p></tp:treatment-sec><tp:treatment-sec><!--Section generated to contain objects referenced in tp:taxon-treatment.--><fig id="F1" position="float" orientation="portrait"><object-id xmlns:xlink="http://www.w3.org/1999/xlink" content-type="doi" xlink:type="simple">10.3897/phytokeys.204.82508.figure1</object-id><object-id xmlns:xlink="http://www.w3.org/1999/xlink" content-type="arpha" xlink:type="simple">9189CBBF-0D9F-529F-A064-BA703F8EDD1E</object-id><label>Figure 1.</label><caption><p><italic><tp:taxon-name><tp:taxon-name-part taxon-name-part-type="genus" reg="Grimmia">Grimmia</tp:taxon-name-part><tp:taxon-name-part taxon-name-part-type="species" reg="limprichtii">limprichtii</tp:taxon-name-part></tp:taxon-name></italic><bold>A–C</bold> habit <bold>D–F</bold> leaves <bold>G–I</bold> laminal basal cells <bold>J–L</bold> cross-sections at mid-leaf. [<bold>A, D, G, J</bold> lectotype of <italic><tp:taxon-name><tp:taxon-name-part taxon-name-part-type="genus" reg="Grimmia">Grimmia</tp:taxon-name-part><tp:taxon-name-part taxon-name-part-type="species" reg="limprichtii">limprichtii</tp:taxon-name-part></tp:taxon-name></italic>, <italic>Kern</italic><bold>B, E, H, K</bold> Tibet, <italic>Zi Wang 20180808022</italic><bold>C, F, I, L</bold> holotype of <italic><tp:taxon-name><tp:taxon-name-part taxon-name-part-type="genus" reg="Grimmia">Grimmia</tp:taxon-name-part><tp:taxon-name-part taxon-name-part-type="species" reg="obtusifolia">obtusifolia</tp:taxon-name-part></tp:taxon-name></italic>, <italic>Lang 1347</italic>] Photos <bold>A, D, G</bold> and <bold>J</bold> courtesy of the Farlow Herbarium of Harvard University and others by Chao Feng.</p></caption><graphic xmlns:xlink="http://www.w3.org/1999/xlink" xlink:href="phytokeys-204-009_article-82508__-g001.jpg" position="float" orientation="portrait" xlink:type="simple" id="oo_722631.jpg"><uri content-type="original_file" xlink:type="simple">https://binary.pensoft.net/fig/722631</uri></graphic></fig><fig id="F4" position="float" orientation="portrait"><object-id xmlns:xlink="http://www.w3.org/1999/xlink" content-type="doi" xlink:type="simple">10.3897/phytokeys.204.82508.figure4</object-id><object-id xmlns:xlink="http://www.w3.org/1999/xlink" content-type="arpha" xlink:type="simple">E8D50340-5ADA-5AF7-A7DB-9AB210393B22</object-id><label>Figure 4.</label><caption><p><italic><tp:taxon-name><tp:taxon-name-part taxon-name-part-type="genus" reg="Grimmia">Grimmia</tp:taxon-name-part><tp:taxon-name-part taxon-name-part-type="species" reg="limprichtii">limprichtii</tp:taxon-name-part></tp:taxon-name></italic> archegonia. Photos: Chao Feng (<italic>Zi Wang 20180808022</italic>).</p></caption><graphic xmlns:xlink="http://www.w3.org/1999/xlink" xlink:href="phytokeys-204-009_article-82508__-g004.jpg" position="float" orientation="portrait" xlink:type="simple" id="oo_722634.jpg"><uri content-type="original_file" xlink:type="simple">https://binary.pensoft.net/fig/722634</uri></graphic></fig></tp:treatment-sec><ref-list><ref id="B1"><mixed-citation xmlns:xlink="http://www.w3.org/1999/xlink" xlink:type="simple"><person-group><name name-style="western"><surname>Cao</surname><given-names>T</given-names></name><name name-style="western"><surname>Vitt</surname><given-names>DH</given-names></name></person-group> (<year>1986</year>) <article-title>A taxonomic revision and phylogenetic analysis of <italic><tp:taxon-name><tp:taxon-name-part taxon-name-part-type="genus">Grimmia</tp:taxon-name-part></tp:taxon-name></italic> and <italic><tp:taxon-name><tp:taxon-name-part taxon-name-part-type="genus">Schistidium</tp:taxon-name-part></tp:taxon-name></italic> (<tp:taxon-name><tp:taxon-name-part taxon-name-part-type="class">Bryopsida</tp:taxon-name-part></tp:taxon-name>; <tp:taxon-name><tp:taxon-name-part taxon-name-part-type="family">Grimmiaceae</tp:taxon-name-part></tp:taxon-name>) in China.</article-title><source>The Journal of the Hattori Botanical Laboratory</source><volume>61</volume>: <fpage>123</fpage>–<lpage>247</lpage>. <ext-link xlink:href="10.18968/jhbl.61.0_123" ext-link-type="doi" xlink:type="simple">https://doi.org/10.18968/jhbl.61.0_123</ext-link></mixed-citation></ref><ref id="B9"><mixed-citation xmlns:xlink="http://www.w3.org/1999/xlink" xlink:type="simple"><person-group><name name-style="western"><surname>Greven</surname><given-names>H</given-names></name><name name-style="western"><surname>Sotiaux</surname><given-names>A</given-names></name></person-group> (<year>1995</year>) <article-title><italic><tp:taxon-name><tp:taxon-name-part taxon-name-part-type="genus">Grimmia</tp:taxon-name-part><tp:taxon-name-part taxon-name-part-type="species">limprichtii</tp:taxon-name-part></tp:taxon-name></italic>, a bryophyte with a disjunct distribution in the Alps and Himalayas.</article-title><source>The Bryologist</source><volume>98</volume>(<issue>2</issue>): <fpage>239</fpage>–<lpage>241</lpage>. <ext-link xlink:href="10.2307/3243309" ext-link-type="doi" xlink:type="simple">https://doi.org/10.2307/3243309</ext-link></mixed-citation></ref><ref id="B2"><mixed-citation xmlns:xlink="http://www.w3.org/1999/xlink" xlink:type="simple"><person-group><name name-style="western"><surname>Feng</surname><given-names>C</given-names></name></person-group> (<year>2014</year>) <article-title><italic><tp:taxon-name><tp:taxon-name-part taxon-name-part-type="genus">Grimmia</tp:taxon-name-part></tp:taxon-name></italic> Hedwig.</article-title> In: <person-group><name name-style="western"><surname>Bai</surname><given-names>XL</given-names></name></person-group> (<role>Ed.</role>) <issue-title>Illustrations of bryophyte of Helan Mountain.</issue-title><source>Ningxia People’s Publishing House, Yinchuan</source>, <fpage>252</fpage>–<lpage>265</lpage>.</mixed-citation></ref></ref-list></tp:taxon-treatment>
